# Supplementary material for: An increasing role of pyrethroid-resistant Anopheles funestus in malaria transmission in the Lake Zone, Tanzania
Source: Sci Rep. 2021 Jun 29;11:13457. doi: 10.1038/s41598-021-92741-8 (PMC8241841; doi:10.1038/s41598-021-92741-8)
Supplement: Supplementary file 1 — Supplementary Information 1. [file 41598_2021_92741_MOESM1_ESM.xlsx]

## Sheet: Sheet1
Environmental characteristics of North and South study clusters, Misungwi, Tanzania
Variable	Description	North	South
Bio1	Annual mean temperature (degrees Celsius)	22.8565	22.7638
Bio4	Temperature seasonality (standard deviation*100)	64.3428	68.4293
Bio5	Maximum temperature of warmest month (degrees Celsius)	29.4347	29.2332
Bio6	Minimum temperature of coldest month (degrees Celsius)	15.7467	15.7168
Bio12	Annual precipitation (mm)	959.5	911.5
Bio13	Precipitation of the wettest month (mm)	158.5	147.25
Bio14	Precipitation of the driest month (mm)	7	4.875
Bio15	Precipitation seasonality	70.5699	71.875
SRTM	Mean elevation (m)	1200.37	1211.48
SRTM	Max elevation (m)	1301.3	1379.5
SRTM	Min elevation (m)	1150.6	1145.62
NDVI	Mean normalized differential vegetation index (NDVI)	154.5	155.571
Globcover	Proportion of area with mosaic vegetation (grassland/shrubland/forest) (50-70%) / cropland (20-50%)	0.666563	0.581826
Globcover	Proportion of area with closed to open (>15%) herbaceous vegetation (grassland, savannas or lichens/mosses)	0.248113	0.21798
Globcover	Proportion of area with closed to open (>15%) (broadleaved or needleleaved, evergreen or deciduous) shrubland (<5m)	0.0469033	0.080003
Globcover	Proportion of area with open (15-40%) broadleaved deciduous forest/woodland (>5m)	0.0158423	0.0649699
Globcover	Proportion of area with closed to open (>15%) grassland or woody vegetation on regularly flooded or waterlogged soil - fresh, brackish or saline water	0.0117882	0.0299174
	ENM results:
	Suitability for An gambiae s.s. is highest at high precipitation of driest month
	Suitability for An. arabiensis is highest at intermediate to high precipitation of driest month and at lower elevation
	Suitability for An. funestus is highest at intermediate levels of annual precipitation and intermediate precipitation of driest month
	Environmental characteristics:
	Northern zone has higher mean annual precipitation (960mm) and precipitation of the driest month (159mm) and more area covered by grassland and cropland (91% of total area), with a lower area covered by shrubland and forest (7%) and slightly higher area that is regularly flooded/waterlogged (1%)
	Southern zone has lower annual precipitation (912mm) and precipitation of the driest month (147mm), and slightly less area covered by grassland and cropland (80%), with a higher area covered by shrubland and forest (14%) and slightly higher area that is regularly flooded/waterlogged (3%)
